# Supplementary material for: Multivariate tools to investigate the spatial contaminant distribution in a highly anthropized area (Gulf of Naples, Italy)
Source: Environ Sci Pollut Res Int. 2022 Apr 9;29(41):62281–98. doi: 10.1007/s11356-022-19989-z (PMC9464125; doi:10.1007/s11356-022-19989-z)
Supplement: Supplementary file 7 — Supplementary file7 (XLS 39 KB) [file 11356_2022_19989_MOESM7_ESM.xls]

## Sheet: Table S2
Station	Coarse	Sand	Silt	Clay	Ps	W%	TN	TOC	TP	% p.s.	Hg	Cd	Pb	As	Cr	Cu	Ni	Zn	Fe	Mn	TBT	DBT	MBT	BDI	∑ OTs	VOCs	TPHs	Naph	Acy	Ace	Fl	Phen	Anthr	Fluo	Pyr	B[a]A	Chry	B[b]Fl	B[k]Fl	B[a]P	IDP	DB[a,h]A	B[g,h,i]P	∑ PAHs	PCB 28	PCB 52	PCB 77	PCB 81	PCB 101
GN1	0.162754	81.0092	14.7863	4.04168	2.56	43.56	0.0015	0.24	250	1.45718	0.258	5.56	50.4167	30.845	137.78	103.81	46.455	166.625	52940	1500.91	0.75	8.00433	6.22144	18.9677	15.7	0.9	21	4.24291	4.02381	0.719465	1.98507	14.868	1.98209	27.9974	24.1257	19.7996	24.4915	33.4499	24.7886	27.6209	26.8508	6.48632	25.6376	269.07	0.15	0.15	0.15	0.15	0.15
GN2	0.69312	71.6613	22.1218	5.52381	2.55	40.53	0.0015	0.284782	250	1.67349	0.0374	4.83	54.53	22.57	67	38.105	41.195	121.915	68560	918.53	7.11974	1.5	3	0.632045	15.1	0.9	5	0.976471	2.91719	0.591765	0.762794	8.64825	2.72435	37.355	29.4504	22.4137	24.3043	26.5628	20.2941	17.6378	23.6998	3.76471	16.5497	238.653	0.15	0.15	0.15	0.15	0.15
GN3	0.0108138	83.2239	13.8626	2.90272	2.56	45.35	0.0015	0.28151	250	1.36962	0.474	5.72	70.5433	49.5	113.99	42.35	42.22	173.975	61360	942.12	0.75	22.8885	19.8797	57.0243	44.3	4.30015	14	4.91558	4.44109	0.910905	10.2132	19.3655	2.01182	29.143	25.9753	17.6942	21.4625	25.9324	21.8905	20.0186	20.7643	4.23881	20.8026	249.78	0.15	0.15	0.15	0.15	1.86295
GN4	0.150949	95.4994	3.61823	0.73143	2.54	41.75	0.0015	0.029621	250	1.08739	0.221458	4.98958	65.0972	35.4844	92.2917	34.5208	48.0573	167.646	103115	950.979	0.75	1.5	3	6	4.5	0.9	18	2.44032	2.20367	1.12893	1.95893	5.0965	1.13633	10.9336	13.2821	6.80431	8.51469	12.0502	1.32793	10.4348	11.1704	2.71197	8.36836	99.5631	0.15	0.15	0.15	0.15	0.15
GN5	0.0158442	87.778	9.86821	2.33797	2.54	47.93	0.0015	0.255212	250	1.17493	0.2	5.19231	60.1442	42.3221	92.8942	37.1538	42.976	153.712	59125	876.413	5.82524	1.5	3	0.7725	13.8	0.9	5	1.38361	1.29854	0.59468	4.12759	3.80164	0.588768	7.45108	7.34979	3.92703	5.40579	7.39407	5.85222	5.08518	6.54355	1.34975	7.06877	69.2221	0.15	0.15	0.15	0.15	0.15
GN6	0.0451857	89.6933	8.51749	1.74404	2.54	38.3	0.0015	0.356338	250	1.44626	0.244	4.99	61.8767	45.56	64.88	37.885	37.095	155.285	66070	766.99	0.75	4.7944	3	10.3925	6.3	0.9	34	3.70651	2.76202	0.560557	7.46388	9.35127	0.89194	19.3167	16.6198	10.2862	13.1643	18.0161	13.4129	11.5976	14.4987	3.18408	14.893	159.725	0.15	0.15	0.15	0.15	0.15
GN7	0.0608163	86.7861	9.88125	3.27179	2.55	46.17	0.0015	0.322518	250	1.2254	0.273	6.33	65.12	45.315	118.63	41.355	46.41	168.49	60800	890.66	0.75	1.5	3	6	4.5	0.9	63	6.00501	2.21027	2.19757	11.1856	10.6885	1.85662	13.4999	11.2848	6.68779	11.8411	13.3373	8.82524	8.40015	12.1385	6.61165	10.4487	137.219	0.15	0.15	0.15	0.15	0.15
GN8	1.21757	80.9688	14.3072	3.50646	2.54	47.41	0.0015	0.243014	250	1.54492	0.215962	2.91346	78.4776	13.6346	266.452	66.3413	14.8654	144.058	35490.4	255.308	8.55662	1.5	3	0.525909	16.6	0.9	36	2.05425	4.41836	0.924262	1.10348	12.9409	3.04402	26.2392	22.9889	16.2333	26.2789	28.6509	21.1313	24.185	25.6669	11.2312	19.7681	246.859	0.15	0.15	0.15	0.15	0.478325
GN9	0.0832414	85.3412	11.7827	2.79282	2.54	46.21	0.0015	0.352547	250	1.70591	0.266667	5.78125	84.4757	44.0885	96.6042	51.3854	37.2865	200.12	54343.7	785.177	6.50283	1.5	3	0.692006	14.5	0.9	66	9.02317	8.2747	1.79287	5.7776	12.4953	4.23053	40.0046	37.7198	25.7751	32.0639	39.703	31.3069	35.5361	34.6366	4.57426	31.0198	353.934	0.15	0.15	0.15	0.15	0.373886
GN10	0.169091	80.1838	14.6244	5.02273	2.54	48.59	0.0015	0.552598	250	1.56164	0.0544	3.52	69.2	21.7	58.5	53.2	21.74	137.8	52150	470.3	0.75	1.5	3	6	4.5	0.9	83	7.86885	0.654325	2.35971	6.66499	68.9162	14.6397	168.409	122.278	77.946	101.779	73.2836	71.4286	67.1255	54.4565	11.8445	30.887	880.542	0.15	0.15	0.15	0.15	0.15
GN11	0	85.3906	11.664	2.94544	2.56	44.73	0.0015	0.398001	502.878	1.42269	0.0832	6.09	68.67	48.205	105.7	41.775	34.79	168.78	73300	765.28	3.55437	11.2522	5.54785	4.72657	20.3544	0.9	46	3.87865	2.0162	1.77017	6.38784	6.426	1.58019	9.39058	8.70542	5.56258	7.79908	11.3881	7.29808	8.06119	10.0328	3.89423	8.36485	102.556	0.15	0.15	0.15	0.15	0.15
GN12	0	82.0203	13.9121	4.06768	2.55	51.32	0.0015	0.455427	250	1.68892	0.0961538	4.94231	74.2436	39.9952	102.971	45.3942	37.4231	179.851	82750	782.346	1.88107	7.01014	3	5.32152	14.9	0.9	44	1.27612	4.48701	0.773362	2.06358	13.0155	3.34282	26.1028	21.7377	14.5994	20.8926	20.2154	15.1438	19.6289	18.6386	2.30625	14.6236	198.847	0.15	0.15	0.15	0.15	0.15
GN13	0	86.2336	10.8533	2.91314	2.54	46.55	0.0015	0.792174	250	1.79741	0.221154	5.18269	68.0865	42.8606	92.7308	51.0481	34.7548	181.611	57153.8	734.202	0.75	1.5	3	6	4.5	1.85437	53	4.92656	4.31547	0.588878	1.92688	9.1688	3.10946	29.3005	27.5576	18.4351	21.4025	28.2026	22.2146	25.2069	24.2272	5.34634	24.5674	250.497	0.15	0.15	0.15	0.15	0.498515
GN14	0	81.5127	14.5181	3.96921	2.54	46.51	0.0015	0.400014	250	1.89127	0.064	5.02	67.22	37.465	99.74	40.74	35.56	172.68	71680	744.25	0.75	1.5	3	6	4.5	0.9	43	1.0956	1.44783	0.6	1.7556	15.7429	3.49596	8.2179	31.4437	19.4327	24.7108	25.8015	20.91	22.9332	20.3713	2.45	17.1597	217.569	0.15	0.15	0.15	0.15	0.15
GN15	0.0853577	36.3178	51.6684	11.9285	2.56	73.18	0.125144	1.58957	503.836	3.34311	0.1584	4.13	64.8	13.8	123.48	65.8	20.26	171.6	42840	546.9	0.75	2.71606	3	7.62141	10.2	0.9	246	21.4561	22.4042	3.20318	7.0222	68.576	30.0039	209.462	182.749	136.44	156.419	206.756	150.647	188.361	175.432	41.4925	171.562	1771.99	0.882	0.715575	0.15	0.15	2.29093
GN16	0.0454998	39.339	48.1331	12.4824	2.56	78.95	0.11684	2.04281	502.004	3.86097	0.113846	6.96154	130.077	33.5192	282.587	97.3654	35.0529	280.409	47038.5	718.606	0.75	1.5	3	6	4.5	0.9	326	13.5322	23.1575	9.9536	16.8904	228.209	56.341	367.922	317.59	173.673	208.74	220.19	158.827	227.664	185.679	43.8462	175.806	2428.02	0.8064	0.83895	0.15	0.15	2.46715
GN17	0	35.9259	49.6363	14.4377	2.54	89.54	0.176284	2.31045	756.168	4.54984	0.153846	4.76923	126.365	29.1827	347.183	103.159	27.3942	258.404	64990.4	601.048	0.75	6.39426	3	12.5257	13.9	1.92583	453	33.7395	37.8931	7.6456	16.3091	230.127	82.419	455.88	39.8649	232.894	293.826	349.698	219.5	303.173	268.938	81.3	227.551	2880.76	1.9656	0.15	0.15	0.15	4.65738
GN18	0.593294	49.3984	37.9668	12.0415	2.55	72.4	0.0015	1.81482	505.399	3.50487	0.0776	5.66	136.457	34.565	285.9	90.355	35.77	270.69	47970	790.67	0.75	4.56825	3	10.091	12.1	0.9	224	10.9634	34.2148	11.7617	27.3258	256.572	57.3257	423.51	357.086	199.851	234.839	273.649	179.073	254.068	222.222	52.7052	75.5431	2670.71	1.10328	0.736567	0.15	0.15	2.90577
GN19	0.0856294	22.7546	59.8023	17.3575	2.54	93.56	0.209547	2.41529	506.021	4.67156	0.0876	4.46	98.8667	22.58	214.81	112.645	25.16	229.515	40260	523.24	0.75	5.72447	3	11.6326	13.2	3.28937	473	22.5449	22.4785	2.75039	10.1961	62.193	22.2996	139.39	126.266	71.4652	87.3055	186.209	75.8867	91.881	85.3159	12.0197	75.9402	1094.14	0.765882	0.15	0.15	0.15	2.246
GN20	0.0833789	10.0939	67.9866	21.8361	2.56	97.57	0.261468	2.95	1016.52	4.50113	0.149038	5.31731	114.144	22.5769	235.952	106.87	26.851	228.207	35259.6	540.923	8.96313	1.5	3	0.502057	17	3.47602	435	12.4376	12.593	2.17716	7.79142	55.9839	21.2579	137.148	124.401	75.3165	89.1386	118.196	81.4677	102.666	96.4561	23.1095	100.716	1060.86	0.773465	0.952797	0.15	0.15	2.99109
GN21	0	21.2764	60.2728	18.4509	2.54	97.45	0.188684	2.41581	505.347	4.5608	0.171667	4.98958	106.066	16.5677	181.01	99.1823	27.4792	215.406	51489.6	476.5	0.75	10.0376	7.86279	23.8672	19.4	2.26283	382	10.3506	11.6492	0.25	7.92132	66.7387	18.4553	135.934	119.959	66.7539	85.7569	114.935	69.1176	87.555	85.4444	21.1765	73.5163	975.764	0.798416	0.781782	0.15	0.15	2.94124
GN22	0.0318075	14.4843	65.2036	20.2803	2.54	93.76	0.0015	4.37591	1287.97	5.54551	0.1672	5.09	110.843	22.615	273.58	136.025	28.455	278.85	39320	514.77	3.39806	11.9182	6.13534	5.31289	21.4516	3.57699	686	5.44842	19.6487	2.78891	13.9255	117.74	25.9848	220.93	192.297	100.606	123.413	125.399	88.9356	110.306	92.2891	18.0693	98.5894	1356.37	1.8648	0.15	0.15	0.15	3.7259
GN23	0	9.47002	64.2099	26.3201	2.554	99.35	0.335997	4.1	768.885	5.16245	0.206458	7.30208	82.0903	13.651	204.01	124.396	28.7604	238.5	39104.2	289.906	0.432023	37.164	30.6884	157.057	68.2844	5.92785	447	19.5216	15.7763	2.012	11.4214	57.7556	16.5087	96.5206	99.4008	48.8551	69.1078	80.0348	54.775	64.8414	64.313	9.65	48.3053	758.799	2.2428	1.62855	0.15	0.15	4.85878
GN24	0.0794014	7.15901	64.7515	28.0101	2.549	99.26	0.336996	4.28	506.93	6.52611	0.166458	5.15625	107.545	18.9115	330.854	160.349	29.0573	301.339	35781.2	390.948	0.75	1.5	3	6	4.5	2.02366	457	18.7482	10.9884	2.88485	10.8063	62.5463	40.67	130.898	119.276	64.8049	74.8911	81.7072	34.6814	65.3006	53.4338	10.8333	57.4453	839.916	1.29103	1.23983	0.15	0.15	5.10941
GN25	0.100317	9.14041	64.3189	26.4404	2.54	98.56	0.33481	4.49738	1533.79	5.6079	0.139231	4.90385	104.66	20.4856	306.346	151.356	29.6923	289.99	50855.8	364.683	2.62747	25.1354	14.1137	14.938	41.8766	3.47608	641	21.6296	17.2626	3.35333	12.3571	69.3676	23.1657	127.321	128.117	63.6209	75.0445	103.291	63.7562	81.3907	79.9597	9.60199	8.08107	887.321	0.848317	1.61243	0.15	0.15	3.83856
GN26	0.254224	7.23697	64.9054	27.6034	2.542	99.71	0.296583	3.97714	1058.8	5.63684	0.267115	5.70192	126.279	19.4519	308.644	155.178	32.6442	294.812	36932.7	412.663	0.75	17.756	17.3602	46.8216	36.6	6.23078	612	8.964	12.7933	2.7665	10.9413	50.3466	14.4109	93.6052	87.5857	43.1458	55.1049	68.2926	45.5938	55.288	53.9004	8.09375	43.7214	654.554	1.50448	4.4194	0.15	0.15	12.9257
GN27	0.456486	18.3355	58.6876	22.5204	2.549	99.21	0.341957	5.5503	1017.25	5.45053	0.188269	6.24038	108.321	19.7981	290.106	177.115	29.625	253.284	32875	389.452	0.75	41.2444	26.1855	89.9064	68.1798	2.80856	600	4.93069	20.5137	4.38257	19.4068	60.0146	20.3145	121.802	117.153	61.1162	79.766	106.748	70.7921	87.7326	92.264	22.0297	82.6306	971.597	0.827463	2.28336	0.15	0.15	4.48391
GN28	0.521109	11.009	64.3885	24.0814	2.554	99.72	0.313665	5.11662	772.195	5.16982	0.1724	5.86	120.307	19.23	297.5	140.16	33.53	276.73	38680	414.99	1.85073	30.1051	16.3509	25.1015	48.3067	5.72644	595	24.6522	13.363	2.55254	10.8187	59.769	20.2916	137.592	136.69	75.8852	92.2046	112.314	57.8109	79.3374	66.9442	11.5672	74.44	976.232	0.15	0.15	0.15	0.15	0.830775
GN29	0.0645641	12.4071	65.1676	22.3607	2.553	99.88	0.303055	4.23217	1290.31	5.83153	0.212917	5.27083	118.938	26.2188	342.021	143.37	28.7031	289.125	40156.3	494.76	0.75	17.8482	13.2426	41.4544	32.6	0.9	620	20.487	18.1658	3.58574	12.0737	80.5939	26.6257	188.157	169.542	100.532	113.006	124.233	92.2772	107.893	88.8505	17.8713	92.5216	1256.42	1.90567	1.42403	0.15	0.15	4.75945
GN30	0.134486	9.61383	67.7158	22.5359	2.544	98.28	0.283429	4.466	1023.87	5.37007	0.1706	4.81	110.56	21.685	288.79	114.205	26.425	236.885	34260	432.54	3.49102	8.96931	6.24639	4.35852	18.7067	6.06055	547	13.3526	12.0007	3.33866	8.65955	44.305	13.446	84.561	78.7151	40.9093	52.4832	102.129	46.8937	54.0946	51.0105	5.98125	44.0017	655.882	1.2096	0.15	0.15	0.15	4.10353
GN31	0.0624169	9.19005	68.3604	22.3871	2.538	99.43	0.304749	3.90443	505.652	5.17129	0.149792	5.17708	68.9722	36.349	118.406	37.3802	55.4635	193.073	80197.9	1114.32	0.75	25.6445	12.6753	51.0929	39.8	3.78206	578	6.75413	18.1602	4.11831	11.9077	77.6642	26.7052	154.892	154.505	87.6273	108.688	148.86	100.125	125.089	125.799	38.625	113.009	1302.53	1.5624	1.43115	0.15	0.15	6.59585
GN32	0.19687	8.10448	68.7814	22.9173	2.538	99.93	0.320827	4.66514	1032.35	5.42883	0.2518	6.81	169.603	30.225	606.21	158.67	35.085	325.535	35580	566.88	3.06373	25.3286	19.9715	14.786	48.3639	2.36335	594	48.5854	22.1375	3.41059	12.2376	91.1544	35.3216	206.9	199.662	124.008	122.917	141.355	105.341	133.821	111.614	20.2439	115.788	1494.5	1.4112	1.80127	0.15	0.15	6.042
GN33	0	9.95981	68.6199	21.4203	2.558	93.13	0.299541	3.9204	1022.67	5.77163	0.025	2.88542	39.6597	27.8385	32.7188	21.6406	17.9635	94.4323	73260.4	453.688	0.75	5.90278	3	11.8704	13.4	10.9341	507	70.385	25.9854	5.09748	13.5027	84.0504	29.0298	161.962	157.247	91.551	52.1547	137.977	95.25	118.603	110.449	13.7348	85.8327	1252.81	1.33403	1.39223	0.15	0.15	5.38101
GN34	0.137018	12.4666	63.944	23.4523	2.538	96.48	0.2869	5.87663	1015.81	5.37174	0.232083	8.07292	195.215	33.1354	749.729	243.552	41.5052	372.365	33291.7	644	1.88384	29.9196	16.3743	24.5742	48.1777	4.34111	525	58.9908	35.0859	4.03396	14.281	85.7535	33.7555	182.011	193.037	113.552	136.463	188.247	135.891	163.472	160.292	18.9208	138.375	1662.16	2.03355	0.15	0.15	0.15	6.51294
GN35	0	16.2945	64.5622	19.1432	2.557	97.02	0.261579	4.10339	510.185	5.33657	0.185192	6.44231	158.936	28.4663	636.365	118.481	30.3221	257.337	34509.6	560.625	0.75	15.9535	13.9086	39.816	31.4	3.43581	476	56.5628	50.624	6.27744	21.6657	167.166	169.151	414.528	392.354	242.437	236.89	406.111	280.8	355.991	358.165	53.79	304.66	3517.17	1.87129	1.39255	0.15	0.15	6.55547
GN36	0.17109	17.6264	63.0877	19.1148	2.541	96.19	0.228939	3.6759	509.238	5.10897	0.2584	3.25	231.36	38.89	320.1	177.925	46.77	385.975	43530	758.33	0.75	5.95908	8.31078	19.0265	15.8	2.15528	549	43.9412	36.3278	4.97082	15.696	117	45.4645	252.708	236.872	152.404	177.517	273.693	173.265	225.986	229.582	57.8235	196.193	2239.44	2.5452	1.60387	0.15	0.15	7.22523
GN37	0.0135527	11.5732	72.3909	16.0223	2.546	97.75	0.207579	3.09194	768.304	4.78604	0.402708	4.67708	114.792	14.5833	261.104	105.208	15.3958	179.375	34333.3	341.042	1.84592	11.3615	6.57956	9.71931	19.787	0.9	322	79.6243	30.1785	7.00697	16.2218	151.061	40.3541	322.964	290.035	191.969	219.663	206.444	174.782	210.929	173.004	29.602	165.619	2309.46	1.08874	0.799544	0.15	0.15	2.5309
GN38	0.237757	16.6834	67.7904	15.2884	2.541	97.79	0.192306	2.92065	774.626	4.42555	0.3184	5.64	154.077	27.79	527.54	104.125	29.415	226.08	52930	614.62	0.75	12.9505	11.8496	33.0668	26.3	0.9	377	47.9855	47.5424	5.0798	13.0959	134.317	48.6659	316.794	286.256	150.37	203.426	317.029	223.307	269.992	344.529	38.7327	232.619	2679.74	2.24554	1.07495	0.15	0.15	5.18455
GN39	0.125593	15.5682	63.2412	21.065	2.555	96.74	0.721334	2.72353	765.065	4.66489	0.3344	4.04	34	14.005	224.74	105	16.02	153	35960	392	0.75	1.5	3	6	4.5	3.0144	413	29.7804	20.2446	4.70305	10.8229	86.2232	26.1699	196.664	173.852	103.749	125.492	180.836	114.175	151.313	151.061	45.325	119.655	1540.07	1.26	0.962325	0.15	0.15	0.478325
GN40	0.213958	17.1116	70.7645	11.9099	2.539	98.48	0.213205	2.90137	754.704	4.72345	0.377885	3.49038	58.8462	12.4663	222.519	19.6154	0	159.615	34307.7	310.962	0.75	3.26577	3	8.35435	10.8	4.44204	380	7.82394	29.1333	6.86764	16.511	150.57	43.3732	323.491	288.585	193.471	215.501	223.701	100.623	208.572	171.95	29.894	163.888	2173.96	1.15442	0.63712	0.15	0.15	2.97756
GN41	2.05786	19.8274	63.2963	14.8184	2.555	98.15	0.207286	2.85996	767.309	4.78287	0.265385	4.71154	140.071	23.2933	404.452	96.7067	29.4135	213.962	44759.6	624.779	11.8831	1.5	3	0.378689	19.8	0.9	353	22.7267	31.7665	8.71156	16.1938	97.373	31.2958	193.482	175.033	106.043	126.084	173.932	115.493	145.343	142.655	17.2818	108.118	1511.53	2.29545	2.94146	0.15	0.15	9.9703
GN42	0.489597	15.2152	66.4231	17.8721	2.562	97.73	0.207503	2.80988	760.798	4.95674	0.279038	6.375	125.683	26.1106	398.981	93.1683	28.0577	202.731	35201.9	550.038	3.36441	11.8002	6.07459	5.31289	21.2392	0.9	361	63.3101	39.2233	6.64856	15.7526	117.42	41.4918	257.657	232.704	87.2456	174.86	410.225	161.337	203.626	232.793	38.2426	179.493	2262.03	1.39723	0.70849	0.15	0.15	4.08782
GN43	0.215108	17.1069	62.094	20.584	2.539	97.63	0.224172	3.09651	515.809	4.50063	0.2696	5.97	150.39	28.905	458.41	111.31	33.81	242.34	36800	640.98	0.75	6.21025	3	12.2803	13.7	3.19824	319	13.0089	23.3751	3.88853	11.7536	78.4006	26.204	165.674	148.965	90.8481	114.056	160.139	106.858	135.566	141.385	41.6459	112.479	1374.25	1.0332	0.74025	0.15	0.15	3.7259
GN44	1.75227	30.6136	53.1709	14.4633	2.557	94.63	0.252457	3.16806	512.286	4.82333	0.1396	3.42	31.6	9.15	56.24	28.8	24.62	92	37750	464.9	8.19175	1.5	3	0.549333	16.2	2.56302	446	34.8848	28.887	3.85383	12.0593	107.391	32.5558	246.249	223.753	152.735	167.398	201.447	119.179	171.217	151.898	25.7214	147.641	1826.87	0.963529	0.653162	0.15	0.15	2.81368
GN45	0.440801	43.8732	44.1512	11.5348	2.55	78.47	0.10242	1.55549	749.135	3.64148	0.2634	4.78	87.4	10.335	155.01	72	20.16	130.2	39710	467.1	0.75	5.51802	3	11.3574	13	0.9	104	13.0102	20.0324	3.6216	9.56353	91.4318	26.1201	191.974	162.547	115.913	122.411	143.687	109.162	135.637	121.503	22.7875	115.345	1404.75	0.84	0.8225	0.15	0.15	3.28262
GN46	1.94892	44.6831	41.4652	11.9027	2.55	80.04	0.111343	1.56151	754.465	3.17005	0.204	5.71	132.157	26.4	393.66	86.215	46.155	197.9	58450	774.09	0.75	3.93029	3	9.24039	11.4	0.9	145	1.992	18.8716	1.48888	3.45135	65.1795	19.6212	194.768	175.694	123.673	150.352	207.614	158.32	196.613	198.927	17.62	143.735	1677.92	0.792	0.3995	0.15	0.15	2.13388
GN47	1.92408	29.5498	58.741	9.78518	2.55	75.66	0.0751988	1.23496	250	3.1943	0.241	5.22	122.087	33.91	161.87	86.135	36.73	196.395	47140	962.53	0.75	1.5	3	6	4.5	1.93221	92	14.1967	25.7226	2.70269	8.79884	84.3099	25.5838	190.575	165.158	121.965	136.504	206.083	138.821	176.591	189.209	44.1045	151.126	1681.45	0.15	0.15	0.15	0.15	1.53778
GN48	3.44878	48.9214	35.0895	12.5403	2.55	63.35	0.0015	0.849445	500.115	2.75837	0.009	4.25	71.6633	17.465	120.65	52.72	42.27	123.51	45970	776.49	0.75	1.5	3	6	4.5	0.9	114	18.9886	11.2674	2.33312	5.43526	37.5108	10.2581	75.7122	65.3982	2.83823	45.8083	62.2939	44.1895	55.4911	55.1125	6.43392	45.8614	544.932	0.15	0.15	0.15	0.15	1.13005
GN49	0.393541	47.7703	40.2653	11.5708	2.54	65.19	0.0015	0.751825	250	2.55218	0.2	2.68269	21.3462	10.3798	79.3654	60.5769	22.4038	88.8462	27692.3	367.788	0.75	1.5	3	6	4.5	0.9	108	20.5564	13.2493	2.93937	7.38843	55.7278	15.3663	102.661	90.4	57.4201	67.6685	95.9235	65.8809	84.5078	91.7695	21.5323	75.8131	868.804	0.15	0.15	0.15	0.15	1.24938
GN50	0.220205	34.9329	49.7671	15.0798	2.55	83.9	0.0015	1.3129	250	3.75525	0.181	4.38	88.71	23.465	220.12	64.32	32.93	160.685	44330	832.24	0.75	1.5	3	6	4.5	6.79004	156	3.09258	15.5017	2.50494	5.08725	68.9934	16.5983	171.147	145.456	102.536	110.066	128.386	100.56	115.611	101.892	20.895	97.7567	1206.08	0.15	0.15	0.15	0.15	1.43152
GN51	1.0122	54.2337	37.4717	7.28246	2.54	49.05	0.0015	0.618222	250	2.22297	0.1456	4.29	72.4	14.22	134.25	54.2	19.56	172	42910	546.9	0.75	1.5	3	6	4.5	0.9	59	11.4589	7.42449	1.40442	3.4073	21.3079	6.64657	42.9232	37.5916	25.1256	29.6625	38.9093	27.9208	36.0875	36.1225	4.23762	29.4115	359.642	0.15	0.15	0.15	0.15	0.847475
GN52	9.74561	52.1227	31.6016	6.53	2.55	62.84	0.0015	0.813986	250	2.15483	0.00958333	4.70833	75.3611	18.9167	103.74	57.8229	47.0885	127.365	56187.5	928.844	0.75	1.5	3	6	4.5	0.9	80	17.4115	9.81156	2.28409	5.82906	29.9584	8.08169	60.5597	53.8779	33.5814	39.4517	48.0612	35.0868	44.9623	45.1142	5.03722	36.9793	476.088	0.15	0.15	0.15	0.15	0.374814
GN53	1.35586	59.5733	29.467	9.60394	2.55	57.55	0.0015	0.57079	250	2.2603	0.1448	3.77	35.8	9.525	59.74	35.6	23.94	93	34880	463.7	0.75	1.5	3	6	4.5	0.9	112	17.7641	8.35652	2.71946	5.32332	40.2066	9.806	79.895	68.4334	48.1483	53.4926	62.189	49.3766	56.188	52.1515	9.62594	48.995	612.671	0.15	0.15	0.15	0.15	0.477132
GN54	0.111999	51.2243	36.4978	12.1659	2.55	55.93	0.0685051	0.875703	250	2.92084	0.1642	4.02	82.8867	22.135	114.02	58.63	31.785	144.28	67760	810.75	0.75	1.5	3	6	4.5	0.9	65	14.271	17.9134	1.69669	5.22571	37.6426	12.4277	100.835	87.4845	49.967	64.9661	104.133	72.403	83.9536	107.59	13.7761	80.7016	854.987	0.15	0.15	0.15	0.15	0.15
GN55	1.48579	59.197	31.4967	7.82052	2.56	63.67	0.0015	0.65	250	2.40568	0.014375	4.03125	72.8785	16.1042	89.1667	51.125	38.1146	115.625	43968.8	782.615	0.75	1.5	3	6	4.5	0.9	78	13.5163	8.82338	1.71817	4.27765	33.4721	8.93072	70.1444	59.5936	37.9209	46.2985	118.194	43.2364	55.3498	61.9506	14.0532	45.046	622.526	0.15	0.15	0.15	0.15	0.473589
GN56	1.79107	48.3485	39.0885	10.7719	2.56	51.52	0.0015	0.563015	250	2.79823	0.078	4.21	72.9967	21.885	105.29	66.685	40.46	132.465	40680	792.6	0.75	1.5	3	6	4.5	0.9	45	14.2201	11.8535	2.36061	7.34792	33.4881	22.2769	73.2681	64.4442	42.4763	58.5673	91.5689	56.6733	49.853	79.4735	10.0396	64.8712	682.782	0.15	1.21552	0.15	0.15	0.520862
GN57	0.194198	41.5102	42.7336	15.562	2.56	62.78	0.0015	0.86	250	3.25008	0.1522	4.31	79.75	20.32	137.2	58.56	31.995	140.04	42470	882.34	0.75	1.5	3	6	4.5	0.9	108	3.4191	11.2567	1.54153	3.29522	37.5238	9.66269	108.237	97.7368	69.8767	73.467	82.5429	72.2189	80.6287	75.3891	15.1542	68.9816	810.932	0.15	0.70849	0.15	0.15	0.498515
GN58	0.573514	45.2507	40.6422	13.5336	2.55	66.94	0.0015	0.87	250	2.68185	0.282917	5.72917	108.056	23.1667	144.917	65.8281	44.8177	156.984	48989.6	885.521	0.75	6.29306	3	12.3907	13.8	2.41655	72	11.597	11.3493	1.07572	16.1378	27.8657	7.92855	76.904	66.091	47.0428	54.7979	72.898	53.5248	60.7531	64.8558	8.69307	53.3374	634.852	0.15	0.15	0.15	0.15	0.375746
GN59	0.12	39.8	45.51	14.57	2.56	74.49	0.0015	0.76	250	2.78413	0.1928	5.26	79.9433	24.26	126	127.215	36.495	151.39	41610	974.67	0.75	4.03348	3	9.37797	11.5	0.9	49	18.6352	13.4498	2.73632	5.4663	52.1914	15.2388	106.773	92.4985	65.1766	72.6813	108.416	84.02	91.0465	102.424	22.35	97.1986	950.303	0.15	1.3818	0.15	0.15	0.7049
GN60	0.51808	41.7768	41.7306	15.9745	2.56	69.77	0.0015	0.734838	250	2.77034	0.1318	3.81	75.8733	20.215	80.27	60.475	29.495	133.74	48470	801.46	0.75	1.5	3	6	4.5	1.85087	69	10.1857	14.7266	1.60564	5.3806	39.3146	11.4957	94.4733	82.3246	57.7891	66.7645	104.544	65.9113	82.8766	96.7146	21.798	75.5327	831.437	0.15	0.15	0.15	0.15	0.66968
GN61	1.24038	43.3434	40.499	14.9172	2.54	69.26	0.0015	0.738851	250	2.76916	0.0423077	4.52885	93.0064	19.0721	85.7596	56.9615	37.8365	134.139	68115.4	851.625	0.75	1.5	3	6	4.5	0.9	63	14.9029	12.2459	2.04071	5.58773	38.2377	10.4172	82.8787	71.5674	47.5788	56.9762	89.9189	55.4963	70.7008	85.8629	19.4107	67.9314	731.754	0.15	0.15	0.15	0.15	1.1077
GN62	3.92466	51.4538	31.8429	12.7787	2.55	60.18	0.0608405	0.661224	250	2.37548	0.0948	5.01	77.2567	19.285	93.83	57.895	45.84	129.875	55040	940.1	0.75	1.5	3	6	4.5	0.9	55	3.0003	12.0436	1.24198	5.61556	31.9345	8.71807	61.535	54.8169	33.9923	35.9926	91.9613	35.8765	46.8643	50.4872	5.74074	41.4839	521.305	0.15	0.609259	0.15	0.15	0.77079
GN63	0.838073	46.5784	37.1178	15.4657	2.55	59.14	0.0015	0.75	250	2.4374	0.1438	4.39	53.0567	19.23	75.31	112.58	40.235	109.65	37680	903.54	0.75	1.5	3	6	4.5	0.9	48	12.7429	6.48653	1.71245	3.21774	23.4435	6.48018	42.6061	37.5267	26.1054	29.9335	49.6972	36.928	38.556	47.2982	9.83127	44.3504	416.916	0.15	0.15	0.15	0.15	0.374814
GN64	3.06	49.0518	34.0322	13.856	2.54	66.94	0.0015	0.84	250	1.30818	0.0924	4.75	81.9333	17.445	77.32	56.865	38.895	125.86	47600	799.44	2.19769	5.48626	3	3.86144	13.7	2.13175	33	9.62136	11.313	1.24744	3.64088	31.4759	9.94008	74.1497	66.1145	47.374	51.4296	92.2341	64.37	71.9023	87.7313	18.6	82.7793	723.923	0.15	0.15	0.15	0.15	1.19054
GN65	6.12584	49.6652	33.2364	10.9726	2.56	84.08	0.0015	1.1408	250	3.51511	0.1902	4.28	79.3633	24.055	123.49	63.895	29.77	136.4	38930	801.73	0.75	5.22974	3	10.973	12.7	1.85831	96	1.96227	16.8851	1.77176	5.32993	62.1637	13.8845	153.526	133.33	95.1718	109.31	135.509	108.657	124.802	109.043	23.2687	103.309	1197.92	0.15	0.15	0.15	0.15	0.15
GN66	0.351355	66.2776	24.3724	8.99864	2.55	62.34	0.0015	0.811831	250	3.09871	0.0988462	3.77885	67.266	19.6298	104.269	58.6779	38.5385	128.029	48086.5	845.5	5.33425	1.5	3	0.843604	13.3	0.9	86	14.5916	16.2514	5.18363	16.019	126.6	30.8417	198.05	159.439	99.0083	140.453	158.217	99.4778	37.9772	124.657	17.33	96.1843	1340.28	0.15	0.15	0.15	0.15	0.589463
GN67	0.296196	34.7435	48.233	16.7273	2.55	84.88	0.0553671	0.861525	250	2.93468	0.124423	5.00962	108.109	21.7212	112.154	56.9615	38.3654	153.26	37509.6	853.962	0.75	3.7099	3	8.94654	11.2	0.9	92	31.8497	20.5661	4.95493	11.0172	79.2508	18.5945	134.716	111.369	72.4235	86.9503	104.176	76.9154	93.2406	94.64	11.4801	77.08	1029.22	0.15	0.15	0.15	0.15	0.400796
GN68	0.0291621	38.9634	43.0469	17.9605	2.54	78.27	0.0015	1.00188	250	3.31142	0.1366	4.75	100.243	25.54	220.93	66.975	39.695	180.69	43910	932.41	6.29045	1.5	3	0.71537	14.3	0.9	112	18.5821	22.5035	4.65463	13.1213	114.026	56.9256	248.56	215.641	125.244	175.696	257.679	149.134	144.178	206.977	26.6766	164.735	1944.33	0.15	0.15	0.15	0.15	2.20438
GN69	0.256247	33.6306	46.4482	19.6649	2.55	62.09	0.0015	0.685896	250	2.89044	0.1122	4	70.7633	19.53	88.55	55.645	36.895	130.295	50700	795.77	0.75	1.5	3	6	4.5	4.74358	66	8.10675	9.82603	1.49148	4.32746	35.1588	8.85003	77.5631	67.6685	44.2503	50.4418	80.1799	60.01	62.1736	77.3263	16.995	72.8883	677.257	0.15	0.510517	0.15	0.15	0.15
GN70	0	19.5966	55.661	24.7423	2.54	80.53	0.0015	1.20326	250	3.73152	0.176346	4.45192	98.4006	23.9615	127.356	114.827	37.5673	161.784	39442.3	828.846	0.75	1.5	3	6	4.5	2.738	69	7.12066	16.9596	1.42642	5.27037	42.9119	12.0709	112.789	98.6337	67.1914	79.5942	115.888	78.0299	94.3142	113.432	26.0597	89.6999	961.392	0.15	0.15	0.15	0.15	0.478325
GN71	0.231569	27.8063	52.0859	19.8762	2.55	83.7	0.0015	0.970948	250	2.79917	0.16	5.91346	106.471	22.8221	130.798	65.8942	46.0288	156.712	40509.6	922.692	2.02265	13.497	7.75468	10.5068	23.2743	0.9	57	12.3542	16.1872	1.94429	11.9988	43.1747	11.1763	90.1839	79.498	56.1419	66.4642	110.124	68.3654	79.6652	100.737	28.3846	76.9509	853.35	0.15	0.15	0.15	0.15	0.15
GN72	1.89902	25.8505	53.0866	19.1639	2.52	71.89	0.0015	0.612232	250	2.92327	0.1446	6.62	70.51	23.81	67.31	67.945	47.42	128.075	50530	998.44	0.75	1.5	3	6	4.5	5.10449	69	49.4962	15.4118	6.14163	8.07975	46.9901	14.6561	120.767	122.956	89.5345	40.4508	81.7331	43.275	52.6886	115.337	13.635	58.2056	879.359	0.15	0.15	0.15	0.15	0.15
GN73	0.0726526	26.3774	51.4941	22.0559	2.53	87.24	0.0731025	0.863645	250	3.40316	0.25	4.36	88.8067	22.15	84.89	70.88	47.715	156.48	41310	892.31	2.4797	1.5	3	1.81474	10.5	4.49731	45	39.7609	13.8155	6.01104	6.51469	37.5492	13.5239	98.59	94.924	71.9429	53.4343	56.0722	43.8313	49.8681	52.0939	6.39206	38.2379	682.562	0.4	0.15	0.15	0.15	0.15
GN74	0.192211	42.3529	41.1142	16.3407	2.53	63.58	0.0681218	0.781041	1275.26	3.32688	0.1832	6.01	84.3367	21.605	77.92	64.61	45.205	139.32	34480	898.27	7.68219	1.5	3	0.58577	15.7	5.93499	60	20.5725	13.1217	4.88272	8.24732	49.493	13.1778	112.618	98.0578	72.1106	45.5908	90.8812	64.5062	28.9614	108.485	13.2308	71.1249	815.062	0.15	0.15	0.15	0.15	0.4
GN75	0	37.3622	43.2408	19.397	2.53	74.15	0.0015	0.778853	250	3.33701	0.230769	4.04808	80.4295	18.0529	60.2885	63.1587	32.5649	147.154	34971.2	831.087	2.23636	1.5	3	2.0122	10.2	4.67833	52	41.122	11.5668	4.9304	6.07389	34.1182	11.5378	93.3048	83.4273	70.5642	47.6825	7.29178	34.604	38.8446	84.3327	9.80198	44.1025	623.305	0.15	0.4	0.15	0.15	0.4
GN76	0.0404877	27.9215	47.6306	24.4074	2.53	78.79	0.0815939	0.767271	250	3.06218	0.699074	4.87037	74.5556	20.1296	76.1759	74.7639	40.1944	124.389	40055.6	801.704	9.70485	1.5	10.5764	1.24437	22.3	3.56051	54	1.073	9.75094	2.92016	4.0298	34.0164	9.37879	90.1319	99.148	63.1054	43.032	55.8022	31.611	37.6273	78.8492	8.798	39.2487	608.523	0.15	0.15	0.15	0.15	0.15
GN77	0.152599	18.1468	56.5573	25.1433	2.54	98.54	0.0684325	0.771734	250	3.24549	0.152	4.56	77.94	18.875	88.56	52.725	34.23	126.44	50380	888.27	6.66114	3.08477	3	0.913472	15.8	6.39189	65	22.2985	14.3168	4.73471	8.41672	54.0296	15.3612	120.799	108.123	85.8697	52.7166	110.649	71.1443	64.1824	130.962	15.791	83.2301	962.624	0.15	0.15	0.15	0.15	0.15
GN78	0	15.1684	58.1906	26.641	2.53	92.95	0.123068	0.942007	512.3	3.23435	0.2908	6.27	100.964	26.03	115.105	73.6475	49.4275	179.14	39250	1113.08	0.75	1.5	3	6	4.5	3.93145	41	3.41062	13.3596	3.96409	6.98993	49.7793	14.2653	111.446	98.8981	83.4072	75.248	102.308	68.2184	66.323	131.282	16.7047	82.3806	927.985	0.15	0.15	0.15	0.15	0.15
GN79	0	18.1134	52.0203	29.8662	2.53	95.61	0.0015	0.005	250	3.19231	0.423077	4.42308	83.6955	23.024	82.0481	63.8798	39.8798	130.236	39826.9	769.817	8.37262	1.5	3	0.537466	16.4	3.98878	116	23.6067	16.2592	5.24021	6.9825	50.2297	15.3711	136.387	129.554	100.335	68.3338	80.9975	52.194	58.8833	123.647	13.403	62.482	943.907	0.15	0.15	0.15	0.15	0.15
GN80	0.200621	15.1436	54.567	30.0887	2.52	98.64	0.0641526	0.909534	514.97	3.80146	0.2116	7.76	127.298	30.17	131.56	85.1	57.94	200.325	37430	1172.83	0.75	1.5	3	6	4.5	6.17257	67	1.24562	12.0415	3.84427	7.09883	48.427	12.2782	107.131	99.0563	73.2847	64.4645	92.2437	62.134	61.4468	116.809	10.9082	72.6184	845.032	0.6	0.9	0.15	0.15	0.15
GN81	0	20.8314	49.8402	29.3285	2.54	88.05	0.0015	0.808393	501.55	3.67409	0.29	4.33	93.9633	24.105	96.41	211.75	51.04	168.785	46580	836.72	8.50876	2.97774	3	0.702539	17.5	6.41127	41	49.25	15.3352	6.11107	8.03955	46.7563	14.5832	120.167	122.344	89.0891	40.2496	81.3265	43.0597	52.4265	114.764	13.5672	57.916	874.985	0.15	0.15	0.15	0.15	0.15
GN82	0.0471161	20.7544	54.4958	24.7027	2.52	84.66	0.0857713	0.808373	250	3.37049	0.2484	8.375	151.694	37.7275	150.95	106.575	73.6225	243.283	39080	1545.92	4.21053	7.61905	3	2.52202	17.8	3.02346	71	24.0716	13.1881	3.20725	9.5997	70.3338	23.6772	175.024	140.081	113.985	78.2406	89.9121	53.1782	69.2605	127.664	13.6238	61.9705	1067.02	0.15	0.15	0.15	0.15	0.15
GN83	0	21.5212	47.4667	31.0121	2.54	98.51	0.105395	0.789192	758.63	3.36754	0.165962	4.41346	82.0529	21.2644	106.644	51.4327	40.3798	131.611	53192.3	821.788	1.91569	1.5	3	2.34903	9.9	7.54557	67	10.571	13.4959	4.36519	8.50736	55.7714	14.704	111.368	105.978	81.622	67.4036	86.8866	63.8005	57.9538	111.444	14.6833	78.1296	886.685	0.15	0.4	0.15	0.15	0.4
GN84	0.164076	20.1996	49.3795	30.2568	2.52	80.26	0.0888862	0.792555	250	3.46588	0.315	4.37	101.2	23.23	102.15	73.13	56.31	175.895	42730	934.47	0.75	1.5	3	6	4.5	4.70395	61	72.0531	19.5637	7.66857	9.50471	52.711	16.8307	132.369	131.68	106.449	47.7416	101.369	56.2481	63.4753	148.854	17.598	75.19	1059.31	0.15	0.15	0.15	0.15	0.799603
GN85	0.0197601	16.3113	51.9596	31.7093	2.53	85.91	0.078648	0.73695	250	3.51494	0.206154	4.02885	70.6923	16.899	60.5	47.5625	42.7885	121.611	36625	732.26	12.9041	4.17605	7.66917	0.91794	24.8	4.87369	71	24.4008	7.76888	4.21466	4.53726	24.7807	7.02416	57.9066	56.5311	46.9386	31.8873	39.8001	23.0524	26.0306	57.0976	6.08479	27.7231	445.778	0.15	0.15	0.15	0.15	0.4
GN86	0.0455783	18.7268	56.9814	24.2463	2.52	99.33	0.0906018	0.832571	250	3.85066	0.148	4.48	84.54	19.115	98.95	51.28	40.95	132.12	46920	880.6	8.29483	2.57374	6.25326	1.06416	17.2	4.74201	69	5.65311	12.3804	4.20463	7.81085	45.9107	12.6673	101.636	94.2847	77.4874	63.0211	84.248	63.7905	27.8262	101.936	12.4888	67.424	782.77	0.15	0.886085	0.15	0.15	0.552469
GN87	0	19.1878	48.9096	31.9026	2.53	98.73	0.106371	0.826028	504.56	3.86772	0.12375	3.76042	71.1806	18.6302	90.5625	48.0417	37.9115	125.448	53135.4	817.74	6.93342	2.99932	3	0.865276	15.9	4.91166	60	7.74063	14.0632	4.61312	11.2868	119.547	51.6338	317.462	230.261	165.778	111.437	162.548	107.702	108.087	164.796	18.3722	105.723	1701.05	0.15	0.15	0.15	0.15	0.15
GN88	0.0774501	21.8772	46.8132	31.2322	2.52	78.61	0.104525	0.698534	250	3.36517	0.27	4.06	72.62	21.87	81.29	65.41	65.08	152.625	37110	881.36	0.75	1.5	3	6	4.5	6.54521	28	10.3506	4.20936	1.75557	4.59632	20.787	4.04259	46.5891	43.6678	37.8695	43.1318	61.8686	41.2745	30.9855	45.5505	6.66667	41.6771	445.022	0.15	0.15	0.15	0.15	0.15
GN89	0	26.0071	44.3824	29.6105	2.53	92.95	0.0830845	0.83363	250	3.50855	0.18	3.53	78.43	18.625	81.86	57.5	47.515	140.51	35560	756.05	5.27057	3.05931	3	1.14965	14.4	5.39785	38	3.97404	17.0144	6.85086	9.94508	67.805	18.5156	157.708	160.236	107.68	97.2927	141.773	89.76	88.4011	178.576	19.36	106.715	1271.61	0.15	0.15	0.15	0.15	0.427975
GN90	0.0582763	23.789	46.5863	29.5664	2.52	98.39	0.0808674	0.798018	250	3.96472	0.245	4.5	79.4867	18.88	78.17	49.825	8.825	131.93	38990	785.93	10.5703	5.99865	12.492	1.7493	29.1	6.72155	33	3.46005	9.95031	2.42638	4.55434	31.5674	9.72768	79.7743	79.1165	65.2932	33.6727	55.2467	40.3772	41.7345	49.5174	6.53102	37.2587	550.208	0.15	0.15	0.15	0.15	0.374814
GN91	0.184542	17.9247	49.3485	32.5422	2.52	87.43	0.0844903	0.77721	763.58	3.64389	0.1796	4.79	81.8933	19.13	69.4	53.655	45.87	134.76	30550	769.65	3.13283	1.5	3	1.4364	11.1	2.99429	56	27.0932	12.9979	4.90707	6.13425	43.2719	12.6673	115.15	115.809	87.2291	58.7179	71.7242	42.8828	48.0485	98.2543	10.7132	50.0387	805.639	0.15	0.15	0.15	0.15	0.15
GN92	0	21.8169	52.3937	25.7894	2.53	88.24	0.119077	0.812919	764.6	3.79011	0.201923	4.13462	88.4968	19.7452	99.1635	57.9567	51.5577	158.048	42163.5	752.788	0.75	1.5	3	6	4.5	7.46402	41	27.7793	11.3774	4.60314	6.98002	44.2318	10.7954	104.579	99.2046	64.6717	43.736	91.2093	55.9504	54.4186	101.269	11.4243	66.1993	798.43	0.15	0.15	0.15	0.15	0.424789
GN93	0.139835	26.9094	47.061	25.8898	2.52	87.51	0.0987864	0.726362	502.04	3.54915	0.127308	3.61538	65.9583	18.1106	94.1442	42.8654	38.2596	146.173	46500	810.865	3.86055	1.5	3	1.16564	11.9	5.98354	45	16.7527	11.7224	2.88722	5.84535	39.969	10.8763	98.7141	88.5444	74.8681	54.7098	61.2222	47.49	44.2254	55.2529	7.29	42.5007	662.87	1.2348	27.5373	0.15	0.15	6.19305
GN94	0.381881	16.9897	53.1838	29.4446	2.53	84.83	0.0843495	0.676844	1021.53	3.5654	0.1	4.05	56.0167	17.685	81.71	52.46	51.5	124.665	43140	821.33	2.8643	4.67836	3	2.68071	13.6	4.80166	64	5.57363	2.61951	2.95026	2.44773	11.7455	2.95074	21.939	27.7688	17.5499	11.8983	15.6222	8.70823	9.14642	22.2726	2.51372	10.7751	176.482	0.15	0.15	0.15	0.15	0.15
GN95	0	17.5528	50.3217	32.1255	2.53	99.49	0.0919336	0.917239	509.56	3.84173	0.206731	3.85577	88.0929	20.0721	96.125	56.2452	50.7692	160.072	38509.6	780.596	3.38406	1.5	3	1.32977	11.4	7.17659	53	32.7684	12.9406	5.07024	7.3017	44.852	11.4739	100.024	94.1718	68.6059	50.028	85.2401	57.6	55.0655	107.667	10.8	66.3669	809.976	0.15	0.15	0.15	0.15	0.377625
GN96	0.124954	16.1137	49.721	34.0404	2.53	99.49	0.0872956	0.825626	509.71	3.48739	0.1946	5.74	91.7067	21.42	99.2	97.01	52.19	154.08	37670	829.98	3.30924	23.6514	3	8.05361	33	4.86501	31	50.6693	12.5198	7.22514	8.50736	51.6346	19.2245	119.991	107.002	72.8768	63.4772	85.8172	53.1771	40.5191	82.2326	15.1122	59.8646	849.85	0.15	0.15	0.15	0.15	0.527357
GN97	0.0749942	20.8358	50.0759	29.0133	2.53	74.28	0.0631634	0.60677	250	3.50919	0.125	4.18269	58.1346	18.3077	74.3365	53.9856	53.2933	129.976	40067.3	786.808	5.28029	4.02977	7.85297	2.25039	17.2	3.05317	47	31.1287	2.86137	0.25	3.25552	15.5854	2.93349	28.8467	42.0401	21.0866	13.9655	17.7867	10.9453	11.37	20.4515	3.52239	11.5118	237.791	0.15	0.15	0.15	0.15	0.15
GN98	0	22.8073	44.16	33.0327	2.54	82.76	0.0865286	0.666765	250	3.42796	0.201923	3.93269	67.9551	17.1442	76.9904	50.5769	49.774	142.534	44336.5	717.25	5.26084	17.6937	3	3.93353	29	5.43817	53	0.25	6.03074	2.89288	3.41433	26.5398	6.49134	66.3543	70.0371	42.8755	38.5237	55.8029	36.1493	34.0703	68.5383	7.53234	41.6547	507.408	0.15	0.15	0.15	0.15	0.15
GN99	0	32.335	40.0307	27.6343	2.53	70.17	0.0743373	0.657123	754.28	3.1382	0.09	3.69	63.6967	16.1	93.74	51.295	41.74	121.295	41190	848.81	0.75	1.5	3	6	4.5	3.72486	52	9.00384	7.12929	2.64578	4.39898	31.9831	8.38632	70.3186	65.6364	53.2784	26.8778	40.2303	29.69	29.7455	34.4659	4.71	25.5802	444.08	0.15	0.15	0.15	0.15	0.15
GN100	0	18.1224	53.2473	28.6303	2.54	87.71	0.077136	0.707635	766.02	3.04309	0.0346154	3.32692	55.9038	15.1058	82.625	41.1635	35.774	107.861	41480.8	705.115	0.75	2.19595	3	6.92793	4.5	3.37136	43	2.33306	7.84925	2.5462	5.51471	31.1034	8.76875	63.786	60.6893	51.1256	42.5323	56.4601	42.5409	34.3411	74.0245	9.79653	44.9637	538.375	0.15	0.15	0.15	0.15	0.15
GN101	0.0189101	33.6862	39.5009	26.794	2.53	63.21	0.0562585	0.562853	504.3	3.25672	0.07	3.69	61.0033	16.39	77.11	57.4	51.035	124.21	41690	704.54	0.75	1.5	3	6	4.5	3.32727	21	33.5541	5.0492	3.30862	3.48756	17.2184	4.36764	32.0443	33.7017	28.264	19.291	25.2553	14.3506	15.1753	37.4454	4.05926	17.6565	294.229	0.15	0.15	0.15	0.15	0.15
GN102	0.744769	34.9819	37.5678	26.7055	2.53	70.66	0.0992587	0.69653	500	3.09227	0.167	6.35	73.278	21.69	135.765	59.845	63.335	158.213	34300	1128.11	0.75	1.5	3	6	4.5	3.43809	26	7.58952	4.0639	1.03618	4.03988	14.649	3.62544	45.7443	44.1427	36.7283	40.6844	60.8014	41.72	18.3187	48.8849	5.83	45.4304	423.289	0.15	0.15	0.15	0.15	0.15
GN103	0.304818	40.273	38.1597	21.2625	2.52	60.39	0.0015	0.527264	753.67	3.08129	0.025	3.71	41.3967	14.58	81.48	39.76	56.58	110.435	40490	731.26	13.8668	4.73819	16.7084	1.54661	35.3	5.40337	29	30.1987	1.13829	3.24938	2.49375	9.84555	1.3446	13.2995	13.1472	4.21456	6.0137	7.98594	4.68	3.14262	8.88264	1.12	5.47079	116.227	0.15	0.15	0.15	0.15	0.15
GN104	0.0284324	34.1313	39.1567	26.6835	2.53	62.2	0.0741515	0.499238	507.1	2.91465	0.1102	5.26	56.36	14.095	69.02	42.745	47.99	107.61	39840	748.79	4.22034	1.5	3	1.06626	12.2	0.9	25	3.58857	4.96525	2.62608	4.91077	20.0479	5.26916	40.7738	51.7821	28.6114	16.2197	35.5648	22.3127	18.6463	40.7714	4.95285	26.1711	327.214	0.15	0.15	0.15	0.15	0.15
GN105	0.55	34.1477	42.7098	22.5966	2.56	57.53	0.0936461	0.825328	250	3.09665	0.0449038	2.80288	33.5465	8.46875	55.6587	29.1899	35.6178	68.7452	30298.1	522.99	0.75	1.5	3	6	4.5	2.31463	15	5.69712	0.569145	0.77462	1.54613	7.50847	0.7221	7.61744	11.8175	4.39845	4.34378	11.1573	3.295	3.97303	6.37806	1.2	5.80461	76.8028	0.15	0.6	0.15	0.15	0.15
GN106	0.0240286	36.5939	41.3463	22.0357	2.56	76.47	0.0015	0.804579	505.36	3.68849	0.049	2.54	34.13	18.635	58.41	24.14	49.795	77.89	33810	712.89	10.1911	2.85073	8.41727	1.10567	21.5	7.22669	31	12.0907	22.3545	6.50647	16.3769	130.126	49.0567	387.124	322.09	204.734	179.513	199.403	135.821	138.537	235.087	21.8905	136.833	2197.54	0.15	0.15	0.15	0.15	0.15
GN107	0.779996	31.6945	38.5802	28.9453	2.54	74.95	0.0545892	0.644643	250	3.34232	0.139423	3.57692	58.9872	16.9856	77.1538	44.8269	47.6827	118.014	54721.2	670.644	4.162	4.12913	3	1.71291	14.3	5.21326	52	2.46535	13.2227	4.33277	9.4565	73.2336	26.6997	125.193	100.463	54.424	63.0353	97.2238	30.7178	51.8912	51.2271	10.4703	43.9299	757.985	0.15	5.13045	0.15	0.15	15.9525
GN108	0.0488798	32.975	42.5958	24.3803	2.56	82.07	0.110295	0.57793	250	3.11952	0.0709615	2.99038	55.6571	10.5433	59.3846	35.2019	39.0048	88.8846	36596.2	573.5	2.0421	5.04632	3	3.94021	13	4.69087	61	4.62979	2.88843	1.17408	2.30843	15.4309	3.05009	29.7156	31.1815	14.3622	15.1306	43.6582	13.3466	19.9842	27.6941	4.45387	23.1208	252.129	0.15	0.15	0.15	0.15	0.15
GN109	0.32477	24.4052	48.0286	27.2414	2.55	74.15	0.0501945	0.509219	250	3.33657	0.0676923	2.82212	55.9503	10.1058	64.7596	35.7812	37.6851	89.137	31879.8	529.822	12.9722	9.18731	13.0226	1.71211	35.2	4.68376	41	6.87387	4.24485	1.17449	2.09328	16.642	3.89078	38.4435	41.9498	27.4892	25.8832	45.2035	16.1478	23.6133	34.9505	5.92611	29.6103	324.136	0.15	0.15	0.15	0.15	0.15
GN110	1.10135	42.508	35.1272	21.2635	2.56	60.37	0.0665715	0.470937	250	3.0268	0.0576923	3.80769	50.7981	15.2356	106.067	42.1538	58.8894	111.635	47067.3	844.029	2.73253	1.5	3	1.64683	10.7	0.9	18	4.09854	2.01697	1.96673	1.50623	7.58804	1.64838	13.4682	17.7537	7.17171	5.93418	15.4308	4.86	7.45875	10.4645	1.765	9.05818	112.19	0.15	0.15	0.15	0.15	0.15
GN111	0	53.7193	28.4455	17.8351	2.56	51.32	0.0015	0.541787	250	2.15646	0.160714	3.79464	49.2262	16.0848	82.6339	37.7054	57.3973	104.804	39714.3	739.509	0.75	1.5	3	6	4.5	0.9	25	13.1343	3.16731	3.5925	3.06464	14.9349	3.02029	24.716	25.4738	13.3508	17.5797	29.7452	5.74564	16.2542	18.5757	3.55112	16.8237	212.73	0.15	0.15	0.15	0.15	0.15
GN112	0.113322	32.8674	38.8876	28.1317	2.53	56.13	0.0015	0.344777	250	2.99464	0.125	4.09	51.0367	16.03	93.52	39.955	54.325	111.33	51830	775.79	0.75	1.5	3	6	4.5	3.7217	54	8.07081	3.07627	3.61461	2.30885	12.5875	2.62173	21.7119	21.2783	13.3349	10.8684	23.2205	10.3821	13.3811	16.8198	2.96179	15.3426	181.581	0.15	0.15	0.15	0.15	0.15
GN113	1.57089	41.7901	35.6507	20.9883	2.53	55.55	0.0015	0.326291	250	2.77718	0.0292157	3.16667	33.5882	9.18873	88.9265	28.6936	39.1127	74.9926	28882.4	565.328	10.5898	5.30862	8.47216	1.30133	24.4	3.27346	20	3.36648	1.71243	0.88025	1.96508	13.192	1.94718	19.185	23.1719	11.431	8.66271	23.8125	6.995	9.35825	13.2378	2.395	11.7736	153.086	0.15	0.15	0.15	0.15	0.15
GN114	0	62.9296	24.0266	13.0438	2.55	40.68	0.0015	0.432286	250	2.34869	0.105	3.95	51.8367	18.41	114.35	35.635	58.325	112.68	50140	799.92	6.26245	1.5	3	0.718569	14.3	3.40113	20	30.129	7.22914	5.04006	3.82043	28.1742	11.8922	66.0112	52.6187	28.6968	33.299	50.4808	16.11	28.4228	30.2983	5.36	25.9588	423.541	0.15	0.15	0.15	0.15	0.15
GN115	0.085766	34.7743	39.7577	25.3822	2.53	60.41	0.0406707	0.513266	250	2.9425	0.0501	2.96	45.255	10.355	66.56	31.5725	36.8175	83.8225	29970	572.605	14.4698	8.23949	17.8647	1.80405	40.6	2.35183	27	1.03086	0.25	0.25	3.9102	0.865215	11.0207	12.6693	7.24092	5.5167	14.2987	4.76451	7.25	9.73616	1.74915	1.725	8.56492	91.3423	0.15	0.15	0.15	0.15	0.15
GN116	0	45.8241	34.7039	19.472	2.52	58.03	0.0719737	0.46812	250	2.90609	0.123	5.62	72.2533	19.75	84.86	52.275	66.91	144.895	34330	967.08	0.75	3.09685	3	8.12913	4.5	0.9	38	2	4.8	16.2993	0.785579	848.844	0.36369	276.918	386.463	52.722	16.1475	924.075	21.0742	64.6032	949.58	0.805291	65.7805	229.099	0.15	0.15	0.15	0.15	0.15
GN117	0.668938	80.7283	12.7648	5.83795	2.53	50.04	0.0015	0.264305	250	1.92499	0.0283333	2.78431	40.915	16.8015	81.5784	31.2598	45.9216	83.5613	29171.6	709.995	4.35648	1.5	3	1.03294	12.3	2.68278	22	1.72806	0.25	0.5	4.87777	1.06412	23.1022	24.3609	17.8035	18.4188	32.2553	10.8717	16.07	19.4524	3.82278	17.965	35.93	228.723	0.15	0.15	0.15	0.15	0.15
GN118	0.600402	73.2285	16.873	9.29804	2.53	36.84	0.0015	0.217212	250	1.96861	0.0336538	2.50962	38.6795	20.0962	77.6442	30.351	63.7981	97.5721	50913.5	795.51	0.75	1.5	3	6	4.5	0.9	31	0.25	2.44906	2.88287	1.68731	8.46562	1.95236	13.3815	13.5129	7.07174	5.79586	16.4358	5.0199	7.88673	11.3306	1.82587	9.94517	110.143	0.15	0.15	0.15	0.15	0.15
GN119	2.16291	76.0621	14.4651	7.30982	2.55	41.17	0.0015	0.267797	250	1.76245	0.051	1.53	36.4417	14.5525	58.795	25.805	48.395	75.36	24515	632.48	5.34836	1.5	3	0.841379	13.3	0.9	18	0.75373	1.45727	0.568501	0.936229	5.96211	1.06697	13.7975	15.936	8.96798	6.92137	19.6609	6.57985	9.60291	15.1726	2.33415	13.2165	122.935	0.15	0.15	0.15	0.15	0.15
GN120	3.15985	82.4526	9.58628	4.80126	2.55	42.02	0.0015	0.53797	250	2.19852	0.0226923	7.36538	45.1683	37.0433	98.6058	35.2012	71.5505	117.594	22692.3	1089.69	0.75	4.20622	3	9.60829	11.7	0.9	36	1.29505	1.52624	2.48629	1.21284	8.94803	2.01671	18.2689	15.9755	7.65602	6.49183	15.5447	5.12655	8.29655	10.5577	1.69727	8.99075	116.091	0.15	0.15	0.15	0.15	0.15
GN121	2.60156	78.5171	13.183	5.69835	2.55	42.11	0.0015	0.240558	250	1.86969	0.0463	2.325	33.0617	14.9	46.895	22.48	38.865	73.7425	31350	574.315	9.0436	3.3016	10.4352	1.51895	22.7	2.29524	21	0.60258	0.793808	0.25	0.902738	7.03112	1.01094	10.1037	13.8793	6.1628	6.33675	13.1813	4.295	5.27085	8.5683	1.385	8.03179	88.0559	0.15	0.15	0.15	0.15	0.15
GN122	2.48901	81.5016	10.4357	5.57363	2.56	33.21	0.0015	0.250562	250	1.45238	0.0203846	3.32692	28.5208	17.6226	108.154	24.4423	36.863	58.6058	36096.2	643	0.75	1.5	3	6	4.5	0.9	44	18.3938	0.839535	3.07806	1.21586	3.88399	0.505433	3.69842	3.68669	3.10563	1.30061	5.10472	3.29353	1.96921	3.96015	0.562189	3.62904	58.2269	0.15	0.15	0.15	0.15	0.15
GN123	1.69001	81.8969	11.0904	5.32269	2.55	42.83	0.0015	0.289535	250	2.28423	0.0185185	2.72222	31.6019	22.4074	65.1204	20.0093	47.2824	82.8333	30685.2	631.13	2.69363	1.5	3	1.67061	10.7	0.9	33	8.4992	3.05611	3.98796	1.75084	9.99448	2.09705	15.6351	15.3176	10.4642	7.78584	15.3979	7.84876	9.91136	13.3545	2.3005	12.5847	139.986	0.15	0.15	0.15	0.15	0.450896
GN124	2.73888	79.7163	11.2201	6.32473	2.56	31	0.0015	0.248476	250	8.38976	0.0381481	3.00463	26.2037	16.8912	93.8634	19.3958	43.5231	70.669	38953.7	610.514	10.6967	1.5	22.2779	2.22292	35	0.9	17	21.4195	3.10034	3.39072	2.32966	11.3985	2.68024	22.7913	27.6315	9.6751	10.2611	19.7449	6.516	9.85898	13.3468	2.1375	11.4662	177.748	0.15	0.15	0.15	0.15	0.15
GN125	4.57666	75.1475	12.9933	7.28255	2.59	38.99	0.0015	0.253388	250	2.14592	0.0275	2.59135	32.7788	17.5889	67.4231	20.2861	44.5144	68.9567	31019.2	579.721	4.45373	1.5	3	1.01039	12.5	0.9	36	0.25	1.55707	0.627505	1.08145	7.51783	1.79477	13.33	16.2269	7.67644	7.1942	15.5558	5.29208	7.03043	12.6348	2.04455	10.9911	111.055	0.15	0.15	0.15	0.15	0.15
GN126	8.79329	75.5399	10.2065	5.46035	2.54	40.62	0.0015	0.343596	250	1.95569	0.0181731	2.23077	29.7564	14.5409	61.0529	15.5889	38.2788	54.1082	24004.8	510.736	0.75	1.5	3	6	4.5	0.9	18	4.39134	1.6484	0.692409	2.2338	6.22989	1.2717	11.5387	15.1611	7.30751	6.77705	14.5827	5.14214	6.68125	11.6167	1.91521	10.1688	107.359	0.15	0.15	0.15	0.15	0.45202
GN127	3.4096	82.7657	9.32844	4.49626	2.56	39.28	0.0015	0.199557	250	1.7486	0.0496	2.9	58.18	12.165	63.68	38.1	39.005	101.91	36830	591.6	0.75	1.5	3	6	4.5	2.73084	39	7.69051	1.4903	1.22121	2.14884	13.9181	2.48752	19.218	20.7723	8.66412	7.31406	21.4209	14.199	10.1874	14.0648	2.31343	12.5678	159.678	0.15	0.15	0.15	0.15	0.15
GN128	7.49811	73.4981	11.2163	7.78751	2.54	43.61	0.0015	0.313808	250	1.92735	0.0410417	2.04167	30.5556	9.33854	40.5625	15.9583	37.349	61.474	36739.6	467.844	0.75	1.5	3	6	4.5	0.9	41	4.15488	1.11108	0.606559	1.10018	5.26987	0.83	8.9471	15.0279	7.19675	3.51798	13.8905	4.19608	5.29425	9.23535	1.38235	7.99642	89.7572	0.15	0.15	0.15	0.15	0.15
GN129	2.73049	83.7806	9.11396	4.37497	2.54	40.07	0.0015	0.379001	250	1.74593	0.00980392	2.64706	29.3971	14.9632	69.5392	19.3676	41.201	66.25	24764.7	536.75	10.1327	3.47131	3	0.638655	19.6	0.9	44	7.29738	49.7607	4.54582	8.96506	148.535	43.2229	477.425	560.934	249.373	321.724	465.848	17.611	333.84	429.931	85.7905	297.911	3502.71	0.15	1.32913	0.15	0.15	3.6915
GN130	2.00811	76.5296	13.552	7.91028	2.56	41.9	0.0615671	0.275614	250	2.02606	0.0432692	3.65385	46.5224	23.9519	90.6346	33.9279	66.399	117.01	49846.2	866.769	0.75	1.5	3	6	4.5	2.19562	40	6.78866	39.3936	3.55353	28.2377	250.258	107.677	457.291	320.157	148.21	231.439	288.137	92.2886	171.193	143.272	28.4577	117.151	2433.5	0.15	0.15	0.15	0.15	0.15
GN131	4.83429	67.5832	16.7231	10.8594	2.57	54.25	0.0015	0.325048	250	2.40432	0.2348	1.83	29.4533	12.2	28.07	14.54	33.57	49.85	23380	523.78	0.75	1.5	3	6	4.5	2.04502	22	7.28418	66.5011	5.24822	70.4711	580.596	202.306	786.25	517.371	266.986	326.112	425.663	131.642	181.006	198.744	38.4199	158.826	3963.43	0.15	0.15	0.15	0.15	0.15
GN132	8.55081	84.2372	4.34705	2.86494	2.54	43.42	0.0015	0.344426	250	2.34511	0.0872222	1.2963	31.9568	11.6713	23.3333	20.7176	35.0231	57.5648	21175.9	481.028	0.75	1.5	3	6	4.5	3.78021	22	7.8296	2.18035	0.9386	1.86134	10.0141	2.34295	17.9192	21.131	8.77581	9.14085	20.4229	6.65012	9.09116	14.3319	2.23325	12.3289	147.192	0.15	0.15	0.15	0.15	0.15
GN133	5.19556	75.0058	10.8904	8.90822	2.56	44.34	0.0599917	0.344619	250	1.99002	0.0285294	2.48039	29.7141	12.8382	88.7647	18.9387	44.1593	61.7206	27142.2	569.706	2.45052	1.5	3	1.83634	10.5	0.9	29	0.25	1.70744	0.25	0.25	2.99344	0.8466	15.5426	22.0265	11.764	11.605	24.6943	8.045	10.8599	17.9732	2.77	15.087	147.415	0.15	0.15	0.15	0.15	0.15
GN134	14.3702	71.7284	8.70237	5.199	2.58	48.08	0.0015	0.437715	250	2.56433	0.0673529	2.02941	29.8693	9.29412	34.5147	16.7647	30.0049	50.7843	26985.3	434.113	3.03398	1.5	3	1.4832	11	1.90552	29	5.22653	6.40622	0.966158	3.08632	25.02	9.21547	54.5335	51.6194	25.2781	23.8462	35.065	12.4554	20.6531	22.9807	4.41584	19.3134	320.081	4.36634	3.68903	0.15	0.15	12.2884
GN135	11.8085	73.7535	8.76349	5.67451	2.55	42.75	0.0015	0.363985	250	2.62417	0.0344231	0.740385	26.0449	14.7212	22.0096	14.5865	25.6298	49.6875	17182.7	423.981	3.38406	2.3461	3	1.57979	11.7	0.9	52	5.73068	2.88237	0.946532	2.44707	14.1728	4.84262	27.0028	27.9125	14.3616	14.8561	28.4262	9.18227	12.4974	16.7335	3.09852	15.0457	200.139	0.15	0.15	0.15	0.15	0.446453
GN136	12.5928	82.2863	3.13512	1.98585	2.55	51.88	0.0343837	0.379367	250	2.81611	0.0318627	1.92647	30.9641	12.0613	42.5049	17.1446	30.8186	52.6201	18102.9	475.093	0.75	1.5	3	6	4.5	0.9	27	0.611012	16.3893	0.787741	6.35315	93.8897	22.9453	167.789	132.222	64.7414	66.8632	95.4973	32.6035	57.4677	56.516	9.53616	51.6341	875.847	0.15	0.15	0.15	0.15	0.15
GN137	9.7855	75.2717	8.97736	5.96542	2.56	53.86	0.0015	0.26714	250	1.9767	0.0416	2.22	24.685	13.0225	63.205	15.2525	41.065	52.055	25220	584.085	0.75	1.5	3	6	4.5	0.9	22	4.08213	2.03635	0.67397	1.18914	11.9585	1.74668	24.2747	34.075	7.78062	7.91283	15.6421	4.99015	7.72575	10.2249	1.65517	9.11577	145.084	0.15	0.15	0.15	0.15	0.15
GN138	6.689	76.9757	9.97233	6.36297	2.67	53.93	0.0015	0.278963	250	2.55657	0.0277778	0.87037	30.0556	22.3935	27.2222	17.8056	31.5926	74.4444	19638.9	627.63	3.05343	1.5	3	1.47375	11.1	2.67548	16	3.10474	2.19122	1.71095	16.1192	6.23981	36.4769	32.0818	15.633	17.6441	29.7853	9.92505	17.0075	17.7224	3.21648	15.6708	0	224.529	0.15	0.15	0.15	0.15	0.15
GN139	8.47398	85.0596	4.36066	2.10571	2.56	54.69	0.0364558	0.340895	250	2.30595	0.0296078	2.02941	28.2941	11.6471	39.3088	15.5074	26.0098	48.9044	19230.4	481.789	0.75	1.5	3	6	4.5	3.20481	22	3.11982	1.21876	0.774225	1.26154	6.60075	1.15712	11.8176	15.8823	7.03596	5.75935	15.0251	5.0049	6.67875	11.7952	1.7598	10.4828	105.374	0.15	0.15	0.15	0.15	0.15
GN140	3.96576	79.3066	10.4512	6.2765	2.55	52.24	0.0015	0.338123	250	2.5377	0.0432692	2.48077	37.3269	20.2933	48.5192	22.2596	35.1827	77.149	27778.8	705.221	0.75	1.5	3	6	4.5	3.3454	65	0.993516	2.45516	2.43347	1.12436	7.08302	1.98703	15.3751	13.7105	6.98527	5.76074	18.3808	5.61596	9.30019	13.2351	1.97007	11.6548	118.065	0.15	0.15	0.15	0.15	0.15
GN141	14.1435	78.4595	4.76658	2.63039	2.56	49.65	0.0015	1.11835	250	2.34958	0.0127451	1.89216	23.9297	12.5245	31.8824	17.3137	22.7917	43.3382	14980.4	470.814	0.75	1.5	3	6	4.5	0.9	27	0.25	0.753868	0.25	0.603488	6.54381	0.7968	12.8727	19.661	5.99879	5.89939	11.6282	8	5.37527	9.04995	1.405	8.01684	97.6052	0.15	1.35712	0.15	0.15	3.3231
GN142	1.77063	84.6755	8.51617	5.0377	2.55	43.7	0.0015	0.185892	250	1.93249	0.0185714	3.03571	37.5595	16.875	74.4018	45.6161	52.8795	84.3036	32758.9	732.089	0.75	1.5	3	6	4.5	0.9	52	1.36764	3.13956	3.26324	3.13642	14.6454	2.77493	27.395	27.4321	19.9987	12.5017	31.0271	18.5871	14.7839	36.8269	4.27861	24.848	246.006	0.15	0.15	0.15	0.15	0.15
GN143	3.20366	84.5506	7.98738	4.25833	2.59	50.65	0.0015	0.334945	250	1.89602	0.068125	0.614583	22.3993	11.2656	21.1042	10.6302	26.5677	44.1406	13822.9	441.26	4.66766	1.5	3	0.96408	12.7	0.9	54	2.48379	1.499	0.697426	1.11939	5.7438	1.13261	10.821	14.6941	6.17718	5.7657	11.7491	4.90274	5.29243	10.3676	1.94015	9.45308	93.8391	0.15	0.15	0.15	0.15	0.15
GN144	4.8488	86.8201	5.02435	3.30674	2.63	38.09	0.0015	0.343699	250	1.97524	0.0370588	0.504902	16.9935	14.8186	20.1716	7.97794	15.1887	36.4485	12058.8	390.049	0.75	10.0795	23.8559	45.2473	35.5	2.04248	20	3.54576	1.19321	0.61869	1.05735	9.01017	1.3695	18.4307	21.3791	9.46785	9.25414	19.9298	6.545	9.64665	12.7916	2.085	12.0078	138.332	0.15	0.15	0.15	0.15	0.15
GN145	4.07628	81.7678	8.86844	5.28752	2.53	49.06	0.0470461	0.423307	746.29	2.22667	0.0136538	2.07692	27.226	11.9784	27.4183	11.6274	20.0529	46.7043	16899	451.548	0.75	1.5	3	6	4.5	0.9	18	4.69116	3.44982	0.81486	2.30423	16.5485	6.6483	32.1967	30.3033	13.9856	14.3335	26.052	8.325	12.8688	14.6117	2.53	13.3232	202.987	0.15	0.15	0.15	0.15	0.15
GN146	5.24386	82.3501	8.76408	3.64197	2.45	35.8	0.0015	0.282988	250	1.95509	0.0184615	1.55769	28.3782	16.1683	54.8365	15.3894	35.976	61.1923	21307.7	629.865	0.75	1.5	3	6	4.5	3.56282	29	2.40928	0.901389	0.57199	1.11939	5.92732	0.814683	10.9942	24.1226	4.35278	2.58291	11.6942	3.4813	4.41945	8.20809	1.13217	7.77817	90.5099	0.15	0.15	0.15	0.15	0.15
GN147	0.244	90.7191	6.30654	2.73035	2.64	48.67	0.0015	0.411846	502.66	2.18415	0.0171154	2.41346	28.6442	15.5625	32.8654	17.5385	29.226	65.6779	24259.6	548.279	6.63197	1.5	11.4047	1.94584	20	0.9	24	6.41811	1.63346	0.817845	1.46267	7.11278	1.40086	13.2663	13.5963	6.78696	5.0518	18.7257	5.85536	7.87168	13.2199	1.94514	11.7592	116.924	0.15	0.15	0.15	0.15	0.15
GN148	1.39612	87.1727	8.37646	3.05474	2.66	38.89	0.0541421	0.404618	250	2.01727	0.0678	1.86	26.69	11.17	23.51	10.73	22.23	51.07	16110	444.16	0.75	1.5	3	6	4.5	1.87376	56	7.21667	1.05549	0.848734	1.65837	10.1424	1.34942	10.7032	10.5729	5.95413	4.18319	14.1275	4.23325	6.05584	9.22916	1.44417	8.87701	97.6515	0.15	0.15	0.15	0.15	0.15
GN149	6.73445	85.503	5.12662	2.63594	2.54	46.61	0.0015	0.702161	250	2.04256	0.0360417	1.33333	24.6562	9.64063	18.2188	7.76042	17.6875	37.8177	14760.4	329.219	0.75	1.5	3	6	4.5	0.9	51	3.27891	0.652485	0.25	0.750594	3.66291	0.25	4.89371	8.02224	2.3423	2.15531	5.58541	1.86634	2.19578	4.26181	0.668317	4.02053	45.3566	0.15	0.15	0.15	0.15	0.15
GN150	5.01999	78.4264	12.6372	3.91639	2.45	61.88	0.0015	0.353333	250	2.01103	0.0178846	3.65385	33.3622	19.0481	40.9231	13.6779	27.2981	80.2067	30923.1	666.606	3.72441	1.5	3	1.20825	11.7	2.11437	28	5.79311	1.00593	0.673995	1.14354	5.64126	0.889727	8.90541	9.73263	6.25011	3.4679	11.1786	7.19107	4.89106	7.45781	1.20099	6.75048	82.1737	0.15	0.15	0.15	0.15	0.15
GN151	0.0610954	69.2968	21.0991	9.54301	2.43	48.24	0.037566	0.711335	250	2.34162	0.0144231	3.09135	25.9976	14.4147	40.9663	44.5433	19.524	59.1058	19375	519.522	5.09553	5.97785	20.8521	5.26539	32	0.9	20	0.647524	1.5312	0.25	0.900968	6.22858	1.1517	14.4171	17.3694	8.73635	9.14085	21.8003	6.86352	9.98942	13.4865	2.31266	12.6454	127.722	0.15	0.15	0.15	0.15	0.15
GN152	2.25879	67.5118	23.8586	6.37086	2.43	49.61	0.0015	0.868513	250	2.74208	0.0446226	2.25472	34.1462	8.29245	29.2217	15.9717	18.5873	48.4858	21830.2	378.311	2.82977	1.5	3	1.59024	10.8	0.9	48	0.25	5.59953	1.30805	3.23754	45.5348	9.28282	103.279	94.9932	55.5456	60.7549	95.7643	32.9628	57.4589	52.5066	9.98511	49.5431	678.256	0.15	0.15	0.15	0.15	0.15
GN153	3.87061	82.337	10.1927	3.59974	2.52	51.35	0.0015	1.067	250	2.04189	0.0244	1.69	29.45	11.44	27.38	9.3075	19.505	51.54	19315	433.875	0.75	1.5	3	6	4.5	0.9	29	0.790941	4.24362	0.25	0.537868	9.75975	2.36306	43.5386	47.7543	27.8953	29.284	52.6296	17.2549	30.771	27.3084	5.70098	24.3263	324.659	0.15	0.15	0.15	0.15	0.4
GN154	4.67924	72.9683	17.6962	4.65629	2.56	41.95	0.034615	0.700891	250	2.71311	0.3868	2.33	33.22	13.555	26.03	14.395	29.47	165.345	19390	425.67	9.97713	3.6262	8.87656	1.25314	22.4799	0.9	30	5.30041	3.9691	1.22928	2.68653	21.3929	6.06542	56.0899	57.3458	21.7639	29.9192	52.8586	17.9302	32.2307	32.5542	5.94015	29.224	376.5	0.15	0.4	0.15	0.15	0.929152
GN155	0	74.3761	20.5745	5.04948	2.55	58.52	0.0015	0.440905	250	2.20887	0.0336538	4	32.7179	18.25	41.7981	17.0625	24.8053	77.0361	25336.5	600.385	0.75	9.71607	18.7192	37.9137	29.9	5.05901	48	6.58549	2.54344	0.94594	1.49377	11.3749	2.4231	27.2863	27.7047	13.4116	16.6557	31.4558	9.97512	18.4403	19.0239	3.33831	17.2776	209.936	0.15	0.15	0.15	0.15	0.526045
GN156	0.387739	89.6065	7.75798	2.24782	2.65	32.96	0.0015	0.182914	250	1.76772	0.0907407	2.59259	35.6667	16.588	35.6759	14.4491	23.6435	66.1204	26629.6	458.139	8.42124	1.5	3	0.534363	16.4	0.9	30	25.0726	3.67764	5.4832	2.6814	18.8167	4.49679	46.3281	45.5892	24.9041	16.6224	33.9886	12.8911	24.2816	21.0681	3.71287	19.2098	308.824	0.15	0.15	0.15	0.15	0.623144
GN157	14.7558	71.974	10.705	2.56508	2.56	49.41	0.0015	0.525013	250	2.46162	0.0406	2.07	35.4433	7.52	14.42	10.68	14.235	60.025	17380	293.04	5.42616	3.85496	20.5612	4.49972	29.8423	1.82408	51	16.3049	12.623	3.97432	12.6104	3.92889	6.91052	83.4435	15.5179	206.359	164.341	111.383	135.926	144.018	76.6634	111.284	84.5672	1189.86	0.15	0.15	0.15	0.15	0.745926
GN158	11.3199	73.2558	10.9683	4.45598	2.59	36.38	0.0015	0.180919	1001.13	1.92586	0.0342	1.53	34.37	7.87	19.98	10.175	20.19	52.575	17200	403.05	10.8912	17.7762	20.1465	3.48195	48.8139	0.9	41	0.25	1.56265	1.57439	1.02743	1.49175	22.8682	4.50099	51.045	41.2957	23.3441	29.2835	34.465	13.5252	27.4946	18.27	4.18032	276.429	0.378	1.0857	0.15	0.15	2.2154
Min	0	7.15901	3.13512	0.73143	2.43	31	0.0015	0.005	250	1.08739	0.009	0.504902	16.9935	7.52	14.42	7.76042	0	36.4485	12058.8	255.308	0.432023	1.5	3	0.378689	4.5	0.9	5	0.25	0.25	0.25	0.25	0.865215	0.25	3.69842	3.68669	2.3423	1.30061	4.76451	1.32793	1.96921	1.74915	0.562189	0	45.3566	0.15	0.15	0.15	0.15	0.15
Max	14.7558	95.4994	72.3909	34.0404	2.67	99.93	0.721334	5.87663	1533.79	8.38976	0.699074	8.375	231.36	49.5	749.729	243.552	73.6225	385.975	103115	1545.92	14.4698	41.2444	30.6884	157.057	68.2844	10.9341	686	79.6243	66.5011	16.2993	70.4711	848.844	202.306	786.25	560.934	266.986	326.112	924.075	280.8	355.991	949.58	111.284	304.66	3963.43	4.36634	27.5373	0.15	0.15	15.9525
D.St	3.14378	27.2624	20.6885	9.64237	0.0289817	21.5659	0.108726	1.27626	277.446	1.23648	0.108915	1.55753	37.9531	8.72617	121.65	42.5407	12.8047	70.2009	14431.7	210.127	3.41058	7.1342	5.61011	16.7666	12.6615	2.03475	174.141	15.9025	11.4766	2.38376	7.40674	90.892	25.3367	116.484	96.9627	57.1217	66.4368	111.165	51.6787	69.9076	101.507	16.4197	56.7869	757.593	0.632232	2.28919	2.7845e-16	2.7845e-16	2.52624
[truncated: 9 more columns]
