# Supplementary material for: Multivariate tools to investigate the spatial contaminant distribution in a highly anthropized area (Gulf of Naples, Italy)
Source: Environ Sci Pollut Res Int. 2022 Apr 9;29(41):62281–98. doi: 10.1007/s11356-022-19989-z (PMC9464125; doi:10.1007/s11356-022-19989-z)
Supplement: Supplementary file 8 — Supplementary file8 (XLS 182 KB) [file 11356_2022_19989_MOESM8_ESM.xls]

## Sheet: Foglio1
CL1-Violet			CL2-Blue			CL3-red			CL4-yellow			CL5 Ligh tblue
Primary ID	M4.t[1]	M4.t[2]	Primary ID	M4.t[1]	M4.t[2]	Primary ID	M4.t[1]	M4.t[2]	Primary ID	M4.t[1]	M4.t[2]	Primary ID	M4.t[1]	M4.t[2]
GN1	321807	344318	GN94	228785	161464	GN15	-575226	-232598	GN47	-481653	165772	GN58	-148517	177864
GN2	495017	186301	GN97	227806	169692	GN16	-748094	0.11114	GN49	-14082	-20279	GN71	-220975	239363
GN4	660653	34765	GN103	499101	0.764053	GN17	-911696	-0.755405	GN50	-378012	0.650151	GN72	-130182	342418
GN5	704365	258623	GN156	386187	-189709	GN18	-75877	-0.533304	GN51	0.921518	-0.858126	GN73	-138427	296347
GN6	477534	221786	GN155	390233	-138015	GN19	-571584	-139982	GN52	0.80443	0.610991	GN74	-235265	175552
GN7	449047	305295	GN153	544875	-306443	GN20	-664469	-204685	GN53	0.430013	-130786	GN75	-105379	159584
GN9	165225	234797	GN151	606156	-211666	GN21	-579019	-213692	GN54	-0.799276	20695	GN76	-0.993006	210717
GN11	455424	213924	GN150	75325	-109276	GN22	-759301	-194822	GN55	0.411739	-0.125595	GN77	-271921	234265
GN12	373554	255734	GN149	102803	-426217	GN25	-745536	-298063	GN56	-0.801965	0.140192	GN79	-192123	35972
GN13	232343	131562	GN148	746663	-319528	GN27	-80849	-368356	GN57	-157864	0.240576	GN81	-290633	362807
GN14	412244	191109	GN147	677482	-245414	GN28	-603442	-0.844982	GN59	-310615	0.843045	GN82	-390134	581477
GN120	559362	145469	GN146	82584	-1655	GN29	-856001	-310262	GN60	-141725	0.65459	GN83	-307412	216959
GN118	644357	0.700021	GN145	558647	-307444	GN30	-621071	-284108	GN61	-10974	101652	GN84	-330871	303147
GN112	320182	189233	GN143	783587	-326576	GN32	-100054	-264949	GN62	-0.108232	0.504391	GN85	-0.807434	152196
GN111	374213	181291	GN142	46337	-0.00164951	GN34	-980754	-0.435075	GN63	120092	12097	GN86	-277146	151945
GN110	498052	115559	GN141	672571	-616547	GN36	-101247	-149593	GN64	-115632	0.00114437	GN87	-394951	262643
			GN140	619837	-0.960074	GN37	-875321	-261478	GN65	-296505	-0.376662	GN88	0.360674	319558
			GN139	742082	-253514	GN38	-100882	-21895	GN66	-235238	100617	GN89	-320701	239829
			GN137	669288	-194025	GN39	-699257	-314025	GN67	-290291	140362	GN90	-155757	0.720022
			GN135	542244	-308849	GN40	-750807	-383701	GN68	-567093	0.845487	GN91	-219737	183108
			GN133	677905	-201518	GN41	-889156	-354685	GN69	-0.659969	127397	GN92	-242156	238602
			GN132	638815	-190628	GN42	-911867	-207645	GN70	-291056	195775	GN95	-290037	212871
			GN128	763154	-217165	GN43	-782064	-124748	GN152	189718	-269305	GN96	-35959	252617
			GN127	549198	-0.539316	GN44	-600472	-374405	GN136	21461	-211155	GN98	-0.516294	207322
			GN126	731854	-204535	GN45	-557776	-289486				GN99	0.400356	181239
			GN125	696146	-151511	GN46	-551869	-0.249667				GN100	-0.117332	114827
			GN123	562251	-0.924545							GN102	0.668022	302402
			GN122	889504	-158183							GN104	157355	162673
			GN121	761666	-153453							GN114	158384	24647
			GN119	680178	-129959
			GN113	486662	-0.631055
			GN109	169542	-0.0134343
			GN108	232971	0.108625
			GN105	653293	-136437
